# Supplementary material for: Annotation and functional clustering of circRNA expression in rhesus macaque brain during aging
Source: Cell Discov. 2018 Sep 18;4:48. doi: 10.1038/s41421-018-0050-1 (PMC6141548; doi:10.1038/s41421-018-0050-1)
Supplement: Supplementary file 2 — Supplementary Table S3 [file 41421_2018_50_MOESM2_ESM.xlsx]

## Sheet: Sheet2
Supplementary Table S4
Primers for qPCR and PCR
Gene	circular/linear	Sequence Forward	Sequence Reverse	Spalte1
CAMK I	linear mRNA	AAGGCTGTGGATTGCTGGT	TTGGCGGAGTCAGAGATGTC
	circular RNA	GCCTCATCTTCCAGGTGCT	GTCATCCAGGGCTACAATGTTG
CACNA2D1	linear mRNA	TTTCCAATCTTTGCTCATCGG	CCAGTGTGACAAGGTCTTCTT
	circular RNA	GCCAGGGATATTGAGAAACTTC	TGATTGACTCCACTTGCTGTT
	5'-UTR(360 bp)	CCCCCACCCTCCAGCGCCGTCACCCCTCCTC	GAAGGAGCGGCGCTGGAAACCGCGGGGCGGAGGAAGAGCAG
CACNA1E	linear mRNA	GGATGATGAGGAGGTGGAGAAT	GGTTGGTGGTGCTGAAGATG
	circular RNA	TGCTGTGCTGACTGTCTTCC	CGTGAGTGTTGAAGTGGGTTC
	5-UTR(360bp)	GTGCGCCTCACGCCAGGCCCTGGCTCT	CCACCCAGGCAGCGGGTCGGCGGAGCACTAGAGA
MAP3K9	linear mRNA	TGGAGATGGAAGATGAGGACAG	ACTGGTGGCTGAGTTGACTG
	circular RNA	TTGGATGGCACCCGAAGTC	GAATCTTGTTGCTCAGGTCTCC
AKT3	linear mRNA	GACAGATGGCTCATTCATAGGA	TGTTTGGCTTTGGTCGTTCT
	circular RNA	CTGGAGTAAACTGGCAAGATGT	GTGTGCGGTCCTCAGAGAA
THRB	linear mRNA	ACCGAGAACACGACTGGAAG	TGAGATGTGGCGACGACTG
	circular RNA	GTGAGTGTTACAGCGAGAAGG	GGACAGCCAACCAGAAGGA
GAPDH	linear RNA	AAGGTCGGAGTCAACGGATTTG	TTGATGACGAGCTTCCCGTTCTC
Primers for T7 templates amplification for northern blot probes recognising circular and linear isoforms
CACNA2D1	linear&circular	ATCAAATCATGGGTGGATAA	CCACCAGGGCTTTAGATCTGTTGCTTAGAAGTTTCTCAATACCC
CACNA1E	linear&circular	TCCATCATGAAGGCCATGG	GCATTCATAACCAGCTGGGCAGCCCTGCACGCCACACGGGGTGA
b-actin	linear	CAAGGCCAACCGCGAGAAGA	ATCTTCATGAGGTAGTCAGTCAGGTCCCGGCCAGCCAGGTCCA
Primers for T7 templates amplification for northern blot probes recognising circular isoforms
CACNA2D1	circular	AAATTGCAGCCAGGGATATT	AGTGTGACAAGGTCTTCTTGCATCTTATCCACCCATGATTTGAT
CACNA1E	circular	GCTGACTGTCTTCCAGTGCA	AGGGTCCTCAGGTCCACGTGAGTGTTGAAGTGGGTTCCCGCAGTG
