# Supplementary material for: Annotation and functional clustering of circRNA expression in rhesus macaque brain during aging
Source: Cell Discov. 2018 Sep 18;4:48. doi: 10.1038/s41421-018-0050-1 (PMC6141548; doi:10.1038/s41421-018-0050-1)
Supplement: Supplementary file 3 — Supplementary Table S4 [file 41421_2018_50_MOESM3_ESM.xlsx]

## Sheet: Sheet1
Supplementary Table S3
Type	Name	Host symbol	Genomic locus	PrimerF	PrimerR	Sanger sequencing	RT-qPCR
CIRI2 specific		CDR1	X:139055510|139055667_+	CCAACAAAGCCATGTCTTCC	AGACGTGGATTTGCTGGAA	Not sequenced	Yes
		LRRFIP1	12:101577675:101593855:+	CTACGCCTGGACAAATGGTTAT	ACTGTCTTCCATCCACTGCT	Not sequenced	Yes
		--	11:66519145:66520329:+	TTTCTCAGAAGAGAATTCCACA	AGCTGCATCTTACTTTATGACA	Not sequenced	Yes
	circMAP4K3	MAP4K3	13:39334543:39340482:-	TGGTCATGTGAAATTGGCTGAT	GCAGTTCTGACAGAGGTCCA	Yes	Yes
	circMARK4	MARK4	19:51698875:51700720:+	CGAGCCAAGTTCCGACAGA	CAGCGTCTTCTCAGTCTCAATC	Yes	Yes
		CACNB2	9:18698631:18806186:+	GCCAAGCAAGGGAAATTCTACT	GGTCCTCCTCCAGAGATACATC	Yes	Yes
		CAMK4	6:107735785:107762101:+	GTTGTGCCTATGGACCTGAG	GCTGGAGTTGCATAGAGAAGAT	Not sequenced	Yes
	circCAMK2G	CAMK2G	9:63194479:63201821:+	CCCTTGGTAACCTCGTGGAG	CTCATCTTCTGTGGTGGTGTTG	Yes	Yes
CIRI2 and Find_circ	circSTAU2-1	STAU2	8:76179668:76196996:-	GGAGAGCCTGCCATCTACA	TTATACTGCTGCCTTCGGATTC	Not sequenced	Yes
	circSTAU2-2	STAU2	8:76179668:76217728:-	GGAGAGCCTGCCATCTACA	ACTCATTTACCAGACACATTGC	Yes	Yes
		EIF2C3	1:38878083:38878742:+	AGTTCAGAAGAGACACCACACT	AAGTCCTGGATGATCTCCTGTC	Not sequenced	Yes
		PHF11	17:28324787:28331677:+	TGTATTCTTCAGGACTTGTGGA	ACAGCACATTATACTCGACATC	Not sequenced	Yes
		SV2B	7:71122060:71123126:+	GGGATAATGCCTTGTACTGTGT	CTTGAATCTGACCAGCCAGC	Not sequenced	Yes
	circCPSF6	CPSF6	11:66229483:66241289:+	AGAGAAGCAGAGAACGAGAG	GATCATGCCCACCATATTCAG	Yes	Yes
	circVAPA	VAPA	18:4517242:4522387:-	GCTGTGTGGAAAGAGGCAAA	GGCGAGGTGCTGTAGTCTT	Yes	Yes
		TULP4	4:104504373:104523041:-	TTGTCCTGGTTGGTTCTGTCA	CACACGAATATGCCTCCATCC	Not sequenced	Yes
	circRIMS2	RIMS2	8:106570481:106652275:+	AAGTCGCAGTGCTTCTCAG	ATGGTAATCTTGTTCCAGTCTG	Yes	Yes
		ZNF609	7:43078542:43078767:+	GAACCTGGAACTAGCGTCAAC	ACCATGATCTGCTCACAAGGA	Not sequenced	Yes
	circZCCHC17	ZCCHC17	1:34113993:34125858:+	AAGAGGCAAAGTCAGCAGAAT	ACTATCTCAGAGGGCTTATCCA	Yes	Yes
		ALG8	14:76318889:76323931:-	ATTACTTCTGTGGAACTTCG	GTGACAGGATATACTCAAACC	Not sequenced	Yes
		PLXND1	11:85227229:85230778:+	TGTCCTGCCATGACCGTCCT	AGGATGGATAGCGGGTGCTG	Not sequenced	Yes
	circCACNA1A	CACNA1A	19:13013545:13017610:-	CTGCGGAGAGCCACCATAA	CCACCCGTTCCCTTTCTTTG	Yes	Yes
		CACNA1B	15:232343:237014:-	TTTCCTGGGTCTCTTCCTCAC	TCTCTGTCTTCCCGCTCTTG	Not sequenced	Yes
		CACNA1D	2:82639850:82692423:-	CCGAGAACGAGGAAGAAGG	CCATCCATTCCTAACATAAGCA	Yes	Yes
CA1 enriched	sp-CA1-IG	--	15:55941729:55943892:-	GTCCTTGCTTCCGCTTCAC	CCACAGTCCCATAGTCTTCCA	Yes	Yes
		MAP3K7	4:86462308:86465534:-	TTATTGTAGAGCTTCGGCAGTT	TCCAAAGGCTCCTCTTCCAA	Not sequenced	Yes
		ERC1	11:1141773:1191816:+	AGAAATCTTGAAGGAGGTGGAA	TATCCTGAATCTGCTTCGTCTT	Not sequenced	Yes
CB enriched		RIMS1	4:68575807:68582219:+	TCAGTGATGTGTCCGCCATT	CTGTCTTGTTCGCTCCTCCA	Not sequenced	Yes
		ANK1	8:42216486:42217006:-	CAGATAGTGAAGCGGGCCAG	ACAGTCACCTCCTCGTGCT	Not sequenced	Yes
	circTRIM72	TRIM72	20:29319558:29319983:+	GACAAGCCGCAGACTGAGT	CCTCCACTTCCACCAACTGAT	Yes	Yes
		ATP9B	18:72503628:72524151:+	CGAAGTGTAATGAACACATCCA	CCCTGGTAAATGTGCCTTCA	Not sequenced	Yes
		TNRC6A	20:23227042:23246911:+	AAAGAAGGAAGCTGCTCAAA	TCTTCTTCTTGCACTAAATCCC	Not sequenced	Yes
		MCTP1	6:91133100:91155536:-	GGCATCAGAAGTACAAGAGCAA	GATTCAGGGAGCAGTTTCAACA	Not sequenced	Yes
DG enriched	circIPO9	IPO9	1:168633238:168635435:-	CCATCATCACTGACAGTGTGA	GGGTTGGCTGTCCATACTTTA	Yes	Yes
		PPFIA2	11:78405303:78425565:-	GCGACTGAGGGTTTCTTTAG	GAGTTCAGAGATTTCTTCTTCC	Yes	Yes
		TAX1BP1	3:98438658:98438984:-	AGACAGAGAAGGATGAGAAGGA	TGTAGCATCACTGAACCTCTTC	Not sequenced	Yes
OC enriched		WDR41	6:73699671:73701378:-	GCCTCTGCTGATAGAACAGTT	TTTGAGTGTGTCCATTCAGTTC	Not sequenced	No
		CAMK1	2:51237166:51237428:+	ATAAGAATATCCACCAGTCGGT	GGTCCTTCTCCATCAAGTGC	Yes	Yes
		MCF2	X:137768657:137769056:-	AGCAACTATTTCTACCCTACTT	CCATTCCTCAGGTTCTTCAGA	Not sequenced	Yes
		SMAD5	6:132617344:132617915:+	GTTTGTATCAACCCATACCACT	TCCTAAGCGGAAGTTCCAATT	Not sequenced	Yes
		CD99L2	X:148901873:148903089:-	AGTGGATTTGACTTGGCTGATG	GTGGTGGTGGTGGTGTGAT	Not sequenced	Yes
PC enriched	circAKT3	AKT3	1:213485483:213554979:+	CTGGAGTAAACTGGCAAGATG	GTCTGGAAGGAATATTTCAAGG	Yes	Yes
		CACNA1A	19:12964557:12966424:-	CCTGTGCCATTACATCCTGAAC	TCTTCCTCCTCCTCCTTCTTCT	Yes	Yes
		GABRA4	5:42176269:42190792:-	AAGTTCCCGCTGCTCCAGT	ACATCAGAAACAGGTCCAAAGC	Not sequenced	Yes
		MAPK1	10:65556311:65565187:-	GGCTACACGTTGGTACAGG	GGTTCTCTGGCAGTAGGTCT	Not sequenced	No
		CACNB2	9:18827260:18836161:+	CGAGGGAAATCTCAAGCTAAAC	TTGGCAAGCGAGATGTCAG	Yes	Yes
		MERTK	13:111359166:111362161:+	CTTCAACCTCACCTGTCAGG	ATACGACCCATTGTCTGAACG	Not sequenced	Yes
PCC enriched	circPPIG	PPIG	12:33230692:33231795:+	TGGTTCAAGGTGGTGACTTC	ATGGTTTCTGAGTTGATTTCCC	Yes	Yes
		TLE1	15:90413617:90415753:-	GTGCCAAACAGGTGACCAT	CTGAGACAGAAATGGGATGACT	Not sequenced	Yes
		GLT1D1	11:130202158:130202959:+	CAAGAATGGCATCAGGAGGAG	TGTCGAAGTCCACATATCAGAA	Not sequenced	Yes
PFC enriched	circCACNA1E	CACNA1E	1:189113029:189116190:-	GCTGTGCTGACTGTCTTCC	CCTGACACGAGCTTCAAGG	Yes	Yes
	circCACNA1C	CACNA1C	11:2601180:2609769:+	GCTACCTGGACTGGATCACTC	CCTTCCTACGGCATCATTGAC	Yes	Yes
	circPIK3C3	PIK3C3	18:35016611:35034200:+	ACAGAGTGAGCAGTACCAAGAG	AGAACTTCAGCCACAGGAACT	Yes	Yes
	circPKD2	PKD2	5:81032150:81032659:+	AGACCAAGAACTGACCGAACA	TGCCGCAGACTCTCTGAAAT	Yes	Yes
		PRKCB	20:22502767:22506160:+	CCACATTGACAGGGATGTTCTC	GGATGAGTCCATACAGCAGTGA	Not sequenced	Yes
TC enriched		AKAP13	7:65259708:65272626:+	ATCCGCCATTTCCTCTCCATT	GTCCAGTGAAGCCGTGTCA	Not sequenced	Yes
	circDENND1A	DENND1A	15:11988703:12000406:+	GGTTCTGCCGCTTATCTTCA	ACTGTGAGGCTGTCCATATAGA	Yes	Yes
		GRK4	1:948043:951633:-	TGAGGACCGAAGTGATTATGGA	CACAGAACTGCCTGAAGAGAAG	Yes	Yes
		TBC1D19	5:21488811:21491002:+	GGACTGGAAGAATATGCTGTCT	GGCGAGGCACTGTTGTATG	Yes	Yes
Male biased		--	3:31894610:31895998:+	GGATGACATCAGGGCTAC	CATCAACTATACCTCGATAA	Not sequenced	No
		EFCAB2	1:211990748:211992270:-	AGAGCTGCATGATCTGAT	AGCATCCTAATGACCTGA	Not sequenced	Yes
		MAP3K7	4:86462308:86465534:-	GAGCTTCGGCAGTTATCC	AGGCTCCTCTTCCAACAA	Not sequenced	Yes
		UBAP2	15:43552863:43554458:+	CTCAGAATGGTGCAGATGA	TCCGCAGGATTAAATGTC	Not sequenced	Yes
	circTSPAN15	TSPAN15	9:67540648:67542170:-	GCGTCCCTCCGTGACAACCT	TTCTGCCGCTCGACCTCTGC	Yes	Yes
		QKI	4:160236868:160260506:+	CCGAGGCAAAGGCTCAAT	CCCACAGCATCAGGCAAT	Not sequenced	Yes
Female biased		ARHGAP6	X:9257079:9273621:-	CATCAGCCAGTTGACCTT	GACCTGGTGTCCTTCACA	Not sequenced	Yes
		--	X:21997726:22005040:+	CAGCAGGATGATGACAAA	AGATGGGAAGTGGAACAA	Not sequenced	No
		ASTN1	1:206655435:206655622:-	ATCCTCCACATCTCAGTCAT	AGCAAAGTGCCATTCTCC	Not sequenced	Yes
		ZNF484	15:110076741:110077249:+	TTCCCAAACCAGAAGTCA	TGTTGCCACTCATCCCTA	Not sequenced	Yes
		GRIN2A	20:9954919:9982117:-	CAGAAGGGAGTAGAGGATG	CTCACAGTCGGAGAAGGA	Not sequenced	Yes
		PCTP	16:40017119:40021014:+	TTTCCCATGTCCAACAGA	CAGTCCTCCAGAACACCA	Not sequenced	Yes
10-Y enriched		EPHA5	5:63978069:63993895:+	GCAGTGGTTATCGGCTTCC	TACTCCAGGATGATTCCATTGG	Yes	Yes
	circSTK17A	STK17A	3:82643064:82665415:-	GTTCAGAGACTTATGCGACAGA	TTGCAGCAAATTCTATCCCAGA	Yes	Yes
	circBMPR2	BMPR2	12:66375675:66376938:+	ATGGAGGCAGCAGCATCT	CCAAAGCATAAGGCAACTATCA	Yes	Yes
		ENSMMUG00000021992	18:1895360:1901957:+	CTGAACCGCATTGTGGAGAA	TTGTGCCTCTTCTATGTCAACT	Not sequenced	Yes
	circSYT1	SYT1	11:76309507:76323514:+	GTAACTGAGGAATGGCGTGAC	AAGCAGCAGGTCAGGACTAA	Yes	Yes
20-Y enriched		GRIA1	6:150023918:150035468:+	AGGTGCGATTTGAAGGTTTGA	TGGGATGGTGTCTGTGTAGTT	Yes	Yes
	circMAP3K9	MAP3K9	7:133851636:133851816:-	ATGGCACCCGAAGTCATCC	GAATCTTGTTGCTCAGGTCTCC	Yes	Yes
	circCAMK1	CAMK1	2:51233749:51234049:+	AGGTGCTGGATGCTGTGAA	AGCTGCATGATGAGGTAGAGAT	Yes	Yes
	circCACNA1E	CACNA1E	1:189113029:189116190:-	GCTGTGCTGACTGTCTTCC	CCTGACACGAGCTTCAAGG	Yes	Yes
	circAKT3	AKT3	1:213527411:213554979:+	TCATTGCTTTCAGGGCTCTTG	TGCGGTCCTCAGAGAACAC	Not sequenced	Yes
		THRB	2:166765220:166782526:-	GGTCACCTGAGTGAGTGTTACA	GGACAGCCAACCAGAAGGAA	Not sequenced	Yes
		MAPK1	10:65556311:65565187:-	TCCTGACAGAATATGTGGCTAC	GGTTCTCTGGCAGTAGGTCT	Not sequenced	Yes
		PKN2	1:91508116:91509725:+	GTCCAATGATGTCTGTGCTGTT	CAGGCAGTGCAACTGATGTT	Not sequenced	Yes
		TAOK1	16:24700319:24709151:+	CAAAGGCTGTTATCTACGTGAA	ATATCCTGCCATTTCTCAGTAG	Not sequenced	Yes
		STK38	4:36271545:36281494:-	AGCCATAGACTCTATTCACCAA	GCCTTCTTCTTCCATCACCTT	Not sequenced	Yes
		LMTK2	3:45322879:45343770:+	CAGAGGATGGCGTGTGAGAT	CCCAAGAGAACCTTTCCAAACC	Not sequenced	Yes
		MAP4K5	7:113540936:113541115:-	TTATTGACAGACCATGGCGAT	TTGCCTTTAGTATGCAAATAGG	Not sequenced	Yes
		GRM1	4:117231356:117233455:-	AGTGGTGGTCTGCTTCTGC	CCAACTCTTTGAAAGCGTCCAT	Not sequenced	Yes
		FGFR2	9:121160831:121173235:-	GTGTGGTGGAGAATGAATACGG	CTGGGCAGCGAAACTTGAC	Not sequenced	Yes
		NEK1	5:161637121:161653176:-	AAGATTGAAGGCGGTGTCTAA	TCCCTCCACTGCCAAGAAA	Not sequenced	Yes
		NTRK2	15:93475831:93486082:+	TGGTGGTGATTGCGTCTGT	CGTCTGTGGAAGGGATTTCATT	Not sequenced	Yes
		LATS1	4:113612077:113612563:+	TGGTGGAGTGTTGGTGTTATTC	CGCTCTAATGGCTTCAATCTGT	Not sequenced	Yes
	circCACNA2D1	CACNA2D1	>3:134908228|134923364_+	GCCAGGGATATTGAGAAACTTC	TGATTGACTCCACTTGCTGTT	Yes	Yes
